# Supplementary material for: The Effect of Family Atmosphere on Chinese College Students’ Pro-social Behavior: The Chained Mediation Role of Gratitude and Self-Efficacy
Source: Front Psychol. 2022 Apr 12;13:796927. doi: 10.3389/fpsyg.2022.796927 (PMC9039124; doi:10.3389/fpsyg.2022.796927)
Supplement: Supplementary file 1 [file Data_Sheet_1.xlsx]

## Sheet: Sheet1
subject	gender（0=male；1=female）	age	grade（first year, 1; second year, 2; third year, 3; last year,4）	prosocial behavior	gratitude	self-efficaicy	family atmosphere
1	0	18	1	36	35	27	26
1	1	18	1	50	37	25	27
1	1	18	1	41	38	36	40
1	1	18	1	36	25	27	29
1	1	18	1	41	36	28	36
1	1	18	1	42	39	27	38
1	1	18	1	55	42	30	30
1	1	18	1	38	33	29	33
1	1	18	1	43	30	22	12
1	1	18	1	35	40	12	17
1	1	18	1	36	33	28	24
1	1	18	1	32	30	13	24
1	1	18	1	33	41	23	28
1	1	18	1	38	42	16	20
1	1	18	1	38	37	36	36
1	1	18	1	49	36	24	27
1	1	18	1	40	37	35	40
1	1	18	1	35	24	26	29
1	1	18	1	40	35	27	36
1	1	18	1	44	35	29	39
1	1	18	1	37	30	20	31
1	1	18	1	35	26	16	27
1	1	18	1	44	35	24	40
1	1	18	1	42	41	24	24
1	1	18	1	41	38	26	38
1	1	18	1	44	40	31	33
1	1	18	1	54	41	29	30
1	1	18	1	37	32	28	33
1	1	18	1	42	29	21	12
1	1	18	1	34	39	11	17
1	1	18	1	35	32	27	24
1	1	18	1	31	29	12	24
1	1	18	1	32	40	22	28
1	1	18	1	37	41	15	20
1	1	18	1	37	36	35	36
1	1	18	1	48	35	23	26
1	1	18	1	39	36	34	39
1	1	18	1	34	23	25	28
1	1	18	1	39	34	26	35
1	1	18	1	40	37	25	37
1	1	18	1	53	40	28	29
1	1	18	1	33	35	31	33
1	1	18	1	37	40	28	23
1	1	18	1	43	37	22	24
1	1	18	1	36	31	27	32
1	1	18	1	35	19	14	29
1	1	18	1	40	36	23	27
1	1	18	1	46	26	27	27
1	1	18	1	47	40	35	34
1	1	18	1	9	16	8	11
1	1	18	1	34	33	13	31
1	1	18	1	31	31	18	21
1	1	18	1	41	28	20	11
1	1	18	1	41	30	27	32
1	1	18	1	38	36	24	36
1	1	18	1	34	33	27	30
1	1	18	1	33	38	10	16
1	1	18	1	34	31	26	23
1	1	18	1	30	28	11	23
1	1	18	1	31	39	21	27
1	1	18	1	42	33	35	28
1	1	18	1	38	33	22	27
1	1	18	1	36	40	14	19
1	1	18	1	47	34	27	37
1	1	18	1	36	35	34	35
1	1	18	1	51	40	27	28
1	1	18	1	34	35	18	23
1	1	18	1	35	40	21	39
1	1	18	1	33	25	25	27
1	1	18	1	47	34	22	26
1	1	18	1	38	35	33	39
1	0	18	1	36	28	28	28
1	0	18	1	55	42	28	35
1	0	18	1	42	27	30	31
1	0	18	1	37	29	24	25
1	0	18	1	45	36	30	39
1	0	18	1	38	31	21	31
1	0	18	1	36	27	17	27
1	0	18	1	45	36	25	40
1	0	18	1	43	42	25	24
1	0	18	1	45	41	32	33
1	0	18	1	35	37	33	34
1	0	18	1	39	42	30	24
1	0	18	1	45	39	24	25
1	0	18	1	37	21	16	30
1	0	18	1	42	38	25	28
1	0	18	1	48	28	29	28
1	0	18	1	49	42	37	35
1	0	18	1	11	18	10	12
1	0	18	1	36	35	15	32
1	0	18	1	33	33	20	22
1	0	18	1	43	32	29	33
1	0	18	1	40	38	26	37
1	0	18	1	36	35	29	31
1	0	18	1	44	33	27	27
1	0	18	1	52	41	31	36
1	0	18	1	43	41	27	32
1	1	18	1	52	39	25	34
1	1	18	1	39	24	27	30
1	1	18	1	34	26	21	24
1	1	18	1	33	22	24	28
1	1	18	1	38	33	25	35
1	1	18	1	39	36	24	37
1	1	18	1	52	39	27	29
1	1	18	1	32	34	30	33
1	1	18	1	36	39	27	23
1	1	18	1	42	36	21	24
1	1	18	1	35	30	26	32
1	1	18	1	34	18	13	29
1	1	18	1	39	35	22	27
1	1	18	1	45	25	26	27
1	1	18	1	46	39	34	34
1	1	18	1	8	15	7	11
1	1	18	1	33	32	12	31
1	1	18	1	30	30	17	21
1	1	18	1	40	27	19	11
1	1	18	1	40	29	26	32
1	1	18	1	37	35	23	36
1	1	18	1	33	32	26	30
1	1	18	1	32	37	9	16
1	1	18	1	33	30	25	23
1	1	18	1	29	27	10	23
1	1	18	1	30	38	20	27
1	1	18	1	35	39	13	19
1	1	18	1	35	34	33	35
1	0	18	1	26	8	22	19
1	0	18	1	33	32	17	33
1	0	18	1	39	41	22	27
1	0	18	1	36	33	18	39
1	0	18	1	48	34	32	39
1	0	18	1	48	40	21	27
1	0	18	1	45	39	30	33
1	0	18	1	49	25	25	33
1	0	18	1	38	29	22	23
1	0	18	1	38	36	27	30
1	0	18	1	39	35	28	31
1	0	18	1	40	35	27	27
1	0	18	1	44	35	37	29
1	0	18	1	40	35	24	28
1	0	18	1	49	36	29	38
1	0	18	1	53	42	29	29
1	0	18	1	36	37	20	24
1	0	18	1	37	42	23	40
1	0	18	1	35	27	27	28
1	0	18	1	54	41	27	35
1	0	18	1	41	26	29	31
1	0	18	1	36	28	23	25
1	0	18	1	34	36	32	34
1	0	18	1	38	41	29	24
1	0	18	1	44	38	23	25
1	0	18	1	36	20	15	30
1	0	18	1	41	37	24	28
1	0	18	1	47	27	28	28
1	0	18	1	48	41	36	35
1	0	18	1	10	17	9	12
1	0	18	1	35	34	14	32
1	0	18	1	32	32	19	22
1	0	18	1	42	31	28	33
1	0	18	1	39	37	25	37
1	0	18	1	35	34	28	31
1	0	18	1	43	32	26	27
1	0	18	1	51	40	30	36
1	0	18	1	42	40	26	32
1	0	18	1	25	7	21	19
1	0	18	1	32	31	16	33
1	0	18	1	38	40	21	27
1	0	18	1	35	32	17	39
1	0	18	1	47	33	31	39
1	0	18	1	47	39	20	27
1	0	18	1	44	38	29	33
1	0	18	1	48	24	24	33
1	0	18	1	37	28	21	23
1	0	18	1	37	35	26	30
1	0	18	1	38	34	27	31
1	0	18	1	39	34	26	27
1	0	18	1	43	34	36	29
1	0	18	1	39	34	23	28
1	0	18	1	48	35	28	38
1	0	18	1	52	41	28	29
1	0	18	1	35	36	19	24
1	0	18	1	36	41	22	40
1	0	18	1	34	26	26	27
1	0	18	1	53	40	26	34
1	0	18	1	40	25	28	30
1	0	18	1	35	27	22	24
1	0	18	1	43	34	28	38
1	0	18	1	36	29	19	30
1	0	18	1	34	25	15	26
1	0	18	1	43	34	23	39
1	0	18	1	41	40	23	23
1	0	18	1	43	39	30	32
1	0	18	1	42	31	25	26
1	0	18	1	50	39	29	35
1	0	18	1	41	39	25	31
1	0	18	1	24	6	20	18
1	0	18	1	31	30	15	32
1	0	18	1	37	39	20	26
1	0	18	1	34	31	16	38
1	0	18	1	46	32	30	38
1	0	18	1	46	38	19	26
1	0	18	1	43	37	28	32
1	0	18	1	47	23	23	32
1	0	18	1	36	27	20	22
1	0	18	1	36	34	25	29
1	1	18	1	38	23	24	21
1	1	18	1	34	27	10	23
1	1	18	1	37	22	23	21
1	1	18	1	33	26	9	23
1	1	18	2	36	21	22	20
1	1	18	2	32	25	8	22
1	1	18	2	35	20	21	20
1	1	18	2	31	31	17	23
1	1	18	2	27	36	32	39
1	1	18	2	31	24	7	22
1	0	18	1	37	33	26	30
1	0	18	1	38	33	25	26
1	0	18	1	42	33	27	38
1	0	18	1	35	28	18	30
1	0	18	1	33	24	14	26
1	0	18	1	42	33	22	39
1	0	18	1	40	39	22	23
1	0	18	1	42	38	29	32
1	0	18	1	41	30	24	26
1	0	18	1	49	38	28	35
1	0	18	1	40	38	24	31
1	0	18	1	23	5	19	18
1	0	18	1	30	29	14	32
1	0	18	1	36	38	19	26
1	0	18	1	33	30	15	38
1	0	18	1	45	31	29	38
1	0	18	1	45	37	18	26
1	0	18	1	42	36	27	32
1	0	18	1	46	22	22	32
1	0	18	1	35	26	19	22
1	0	18	1	35	33	24	29
1	0	18	1	36	32	25	30
1	0	18	1	37	32	24	26
1	0	18	1	41	32	34	28
1	0	18	1	37	32	21	27
1	0	18	1	46	33	26	37
1	0	18	1	50	39	26	28
1	0	18	1	33	34	17	23
1	0	18	1	34	39	20	39
1	0	18	1	49	37	31	24
1	0	18	1	42	33	29	28
1	0	18	1	36	29	27	35
1	1	19	2	37	21	36	40
1	1	19	2	55	39	27	22
1	1	19	2	45	34	32	26
1	1	19	2	36	29	24	35
1	1	19	2	47	38	25	35
1	1	19	2	42	36	29	26
1	1	19	2	47	38	20	32
1	1	19	2	36	20	35	40
1	1	19	2	37	35	31	39
1	1	19	2	54	38	26	22
1	1	19	2	44	33	31	26
1	1	19	2	35	28	23	35
1	1	19	2	28	41	31	37
1	1	19	2	46	37	24	35
1	1	19	2	41	35	28	26
1	1	19	2	46	37	19	32
1	1	19	2	35	19	34	39
1	1	19	2	35	27	22	24
1	1	19	2	45	33	28	32
1	1	19	2	37	20	14	20
1	1	19	2	39	29	21	30
1	1	19	2	42	33	23	33
1	1	19	2	53	37	25	21
1	1	19	2	43	33	22	37
1	1	19	2	34	34	32	30
1	1	19	2	43	32	30	25
1	1	19	2	34	27	22	34
1	1	19	2	27	40	30	36
1	1	19	2	45	33	34	33
1	1	19	2	42	37	27	31
1	1	19	2	45	36	23	34
1	1	19	2	51	34	31	35
1	1	19	2	40	34	29	36
1	1	19	2	43	39	38	23
1	1	19	2	40	34	27	25
1	1	19	2	45	36	18	31
1	1	19	2	38	28	25	27
1	1	19	2	34	18	33	39
1	1	19	2	41	33	22	15
1	1	19	2	28	38	12	31
1	1	19	2	34	26	21	24
1	1	19	2	44	32	27	32
1	1	19	2	36	19	13	20
1	1	19	2	38	28	20	30
1	1	19	2	41	32	22	33
1	1	19	2	52	36	24	21
1	1	19	2	42	32	21	37
1	1	19	2	33	33	31	30
1	1	19	2	42	31	29	25
1	1	19	2	33	26	21	34
1	1	19	2	34	21	22	29
1	1	19	2	31	35	12	35
1	1	19	2	33	29	22	29
1	1	19	2	41	34	28	32
1	1	19	2	41	26	21	25
1	1	19	2	34	33	25	25
1	1	19	2	38	36	19	33
1	1	19	2	44	35	22	34
1	1	19	2	39	33	26	25
1	1	19	2	44	35	17	31
1	0	19	1	44	36	25	16
1	0	19	1	31	41	15	32
1	0	19	1	38	36	32	39
1	0	19	1	37	29	24	25
1	0	19	1	47	35	30	33
1	0	19	1	39	22	16	21
1	0	19	1	41	31	23	31
1	0	19	1	44	35	25	34
1	0	19	1	45	35	24	38
1	0	19	1	36	36	34	31
1	0	19	1	34	25	19	16
1	0	19	1	37	24	25	30
1	0	19	1	34	38	15	36
1	0	19	1	36	32	25	30
1	0	19	1	44	29	24	26
1	0	19	1	34	34	20	24
1	0	19	1	30	39	35	40
1	0	19	1	41	39	22	34
1	0	19	1	47	33	30	32
1	0	19	1	36	33	20	27
1	0	19	1	47	35	36	34
1	0	19	1	44	39	29	32
1	0	19	1	53	36	33	36
1	0	19	1	42	36	31	37
1	0	19	1	45	41	40	24
1	0	19	1	40	30	27	28
1	0	19	1	43	35	24	16
1	0	19	1	30	40	14	32
1	0	19	1	36	28	23	25
1	0	19	1	46	34	29	33
1	0	19	1	38	21	15	21
1	0	19	1	40	30	22	31
1	0	19	1	43	34	24	34
1	0	19	1	44	34	23	38
1	0	19	1	35	35	33	31
1	0	19	1	33	24	18	16
1	0	19	1	36	23	24	30
1	0	19	1	33	37	14	36
1	0	19	1	35	31	24	30
1	0	19	1	43	28	23	26
1	0	19	1	38	31	29	36
1	0	19	1	33	33	19	24
1	0	19	1	29	38	34	40
1	0	19	1	40	38	21	34
1	0	19	1	46	32	29	32
1	0	19	1	35	32	19	27
1	0	19	1	46	34	35	34
1	0	19	1	43	38	28	32
1	0	19	1	52	35	32	36
1	0	19	1	41	35	30	37
1	0	19	1	44	40	39	24
1	0	19	1	39	29	26	28
1	0	19	1	42	34	23	15
1	0	19	1	29	39	13	31
1	0	19	1	36	34	30	38
1	0	19	1	32	23	17	15
1	0	19	1	35	22	23	29
1	0	19	1	32	36	13	35
1	0	19	1	34	30	23	29
1	0	19	1	42	27	22	25
1	0	19	1	37	30	28	35
1	0	19	2	41	32	28	27
1	0	19	2	35	34	26	25
1	0	19	2	39	37	20	33
1	0	19	2	45	31	28	31
1	0	19	2	34	31	18	26
1	0	19	2	35	33	29	38
1	0	19	2	31	22	16	15
1	0	19	2	44	30	27	31
1	0	19	2	33	30	17	26
1	0	19	2	44	32	33	33
1	0	19	2	41	36	26	31
1	0	19	2	50	33	30	35
1	0	19	2	39	33	28	36
1	0	19	2	42	38	37	23
1	0	19	2	37	27	24	27
1	1	19	2	55	19	21	21
1	1	19	2	50	42	40	34
1	1	19	2	38	42	32	35
1	1	19	2	48	42	23	38
1	1	19	2	43	38	21	28
1	1	19	2	35	42	31	34
1	1	19	2	46	31	34	29
1	1	19	2	54	18	20	21
1	1	19	2	43	28	27	21
1	1	19	2	46	36	28	27
1	1	19	2	49	41	39	34
1	1	19	2	37	41	31	35
1	1	19	2	47	41	22	38
1	1	19	2	42	37	20	28
1	1	19	2	34	41	30	34
1	1	19	2	45	30	33	29
1	1	19	2	53	17	19	20
1	1	19	2	48	40	38	33
1	1	19	2	36	30	21	28
1	1	19	2	33	40	34	29
1	1	19	3	36	40	30	34
1	1	19	3	46	40	21	37
1	1	19	3	41	36	19	27
1	1	19	3	33	40	29	33
1	1	19	3	44	29	32	28
1	1	19	3	52	16	18	20
1	1	19	3	47	39	37	33
1	1	19	3	35	29	20	28
1	1	19	3	32	39	33	29
1	1	19	3	35	39	29	34
1	1	19	3	40	31	27	27
1	1	19	3	45	39	20	37
1	1	19	3	38	29	22	33
1	1	19	3	39	32	19	30
1	1	19	3	37	9	33	35
1	1	19	3	43	36	19	29
1	1	19	3	40	35	18	27
1	1	19	3	39	33	21	27
1	1	19	3	32	39	28	33
1	1	19	3	43	28	31	28
1	0	19	2	44	29	28	21
1	0	19	2	47	37	29	27
1	0	19	2	38	32	23	29
1	0	19	2	35	42	36	30
1	0	19	2	41	32	25	34
1	0	19	2	42	35	22	31
1	0	19	2	40	12	36	36
1	0	19	2	46	39	22	30
1	0	19	2	42	36	24	28
1	0	19	2	38	32	19	24
1	0	19	2	54	42	26	39
1	0	19	2	37	31	22	29
1	0	19	2	34	41	35	30
1	0	19	2	40	31	24	34
1	0	19	2	41	34	21	31
1	0	19	2	39	11	35	36
1	0	19	2	45	38	21	30
1	0	19	2	41	35	23	28
1	0	19	2	37	31	18	24
1	0	19	2	53	41	25	39
1	0	19	2	42	27	26	20
1	0	19	2	45	35	27	26
1	0	19	2	39	30	23	33
1	0	19	2	40	33	20	30
1	0	19	2	38	10	34	35
1	0	19	2	44	37	20	29
1	0	19	2	40	34	22	27
1	0	19	2	36	30	17	23
1	0	19	2	52	40	24	38
1	0	19	2	41	26	25	20
1	0	19	2	44	34	26	26
1	0	19	2	47	35	29	23
1	0	19	2	35	29	16	23
1	0	19	2	51	39	23	38
1	1	20	3	43	37	23	10
1	1	20	3	46	37	27	33
1	1	20	3	53	36	24	30
1	1	20	3	38	34	30	33
1	1	20	3	42	36	22	10
1	1	20	3	45	36	26	33
1	1	20	3	52	35	23	30
1	1	20	3	37	33	29	33
1	1	20	3	31	25	26	24
1	1	20	3	41	35	21	9
1	1	20	3	44	35	25	32
1	1	20	3	51	34	22	29
1	1	20	3	36	32	28	32
1	1	20	3	52	20	10	17
1	1	20	3	30	24	25	24
1	1	20	3	40	34	20	9
1	1	20	3	43	34	24	32
1	1	20	3	50	33	21	29
1	1	20	3	44	37	21	34
1	1	20	3	39	36	21	24
1	1	20	4	42	37	27	37
1	1	20	4	52	37	26	30
1	1	20	4	40	30	21	29
1	1	20	4	34	32	19	24
1	1	20	4	41	33	26	27
1	1	20	4	34	31	27	25
1	1	20	4	39	29	26	21
1	1	20	4	32	30	17	26
1	1	20	4	34	31	23	31
1	1	20	4	41	26	18	24
1	1	20	4	35	31	27	32
1	1	20	4	26	39	29	36
1	1	20	4	47	27	22	28
1	1	20	4	33	27	22	29
1	1	20	4	33	21	13	19
1	1	20	4	36	28	22	24
1	1	20	4	49	36	34	34
1	1	20	4	41	30	27	29
1	0	20	2	33	27	28	25
1	0	20	2	31	32	17	26
1	0	20	2	33	29	22	33
1	0	20	2	42	38	32	39
1	0	20	2	47	40	24	35
1	0	20	2	42	39	24	25
1	0	20	2	45	40	30	38
1	0	20	2	55	40	29	31
1	0	20	2	43	33	24	30
1	0	20	2	37	35	22	25
1	0	20	2	44	36	29	28
1	0	20	2	37	34	30	26
1	0	20	2	42	32	29	22
1	0	20	2	35	33	20	27
1	0	20	2	37	34	26	32
1	0	20	2	44	29	21	25
1	0	20	2	42	32	30	16
1	0	20	2	39	32	30	36
1	0	20	2	50	38	32	24
1	0	20	2	43	34	30	28
1	0	20	2	50	30	25	29
1	0	20	2	36	30	25	30
1	0	20	2	36	24	16	20
1	0	20	2	39	31	25	25
1	0	20	2	52	39	37	35
1	0	20	2	44	33	30	30
1	0	20	2	41	35	22	32
1	0	20	2	37	32	32	29
1	0	20	2	54	22	12	18
1	0	20	2	32	26	27	25
1	0	20	2	30	31	16	26
1	0	20	2	32	28	21	33
1	0	20	2	41	37	31	39
1	0	20	2	46	39	23	35
1	0	20	2	41	38	23	25
1	0	20	2	44	39	29	38
1	0	20	2	54	39	28	31
1	0	20	2	42	32	23	30
1	0	20	2	36	34	21	25
1	0	20	2	43	35	28	28
1	0	20	2	36	33	29	26
1	0	20	2	41	31	28	22
1	0	20	2	34	32	19	27
1	0	20	2	43	36	30	33
1	0	20	2	36	33	25	32
1	0	20	2	43	28	20	25
1	0	20	2	41	31	29	16
1	0	20	2	49	29	24	29
1	0	20	2	35	29	24	30
1	0	20	2	35	23	15	20
1	0	20	2	38	30	24	25
1	0	20	2	51	38	36	35
1	0	20	2	43	32	29	30
1	0	20	2	40	34	21	32
1	0	20	3	36	31	31	29
1	0	20	3	53	21	11	18
1	0	20	3	29	30	15	25
1	0	20	3	31	27	20	32
1	0	20	3	40	36	30	38
1	0	20	3	45	38	22	34
1	0	20	3	40	37	22	24
1	0	20	3	43	38	28	37
1	0	20	3	53	38	27	30
1	0	20	3	41	31	22	29
1	0	20	3	35	33	20	24
1	0	20	3	42	34	27	27
1	0	20	3	35	32	28	25
1	0	20	3	40	30	27	21
1	0	20	3	33	31	18	26
1	0	20	3	35	32	24	31
1	0	20	3	42	27	19	24
1	0	20	3	40	30	28	15
1	0	20	3	48	36	30	23
1	0	20	3	32	32	18	23
1	0	20	3	28	37	33	39
1	0	20	3	48	28	23	28
1	0	20	3	34	28	23	29
1	0	20	3	34	22	14	19
1	0	20	3	37	29	23	24
1	0	20	3	50	37	35	34
1	0	20	3	42	31	28	29
1	0	20	3	39	33	20	31
1	0	20	3	35	30	30	28
1	0	20	3	28	29	14	25
1	0	20	3	30	26	19	32
1	0	20	3	39	35	29	38
1	0	20	3	39	29	27	15
1	0	20	3	38	32	19	31
1	0	20	3	34	29	29	28
1	0	20	3	51	19	9	17
1	1	21	4	35	24	18	24
1	1	21	4	44	30	40	36
1	1	21	4	32	35	19	34
1	1	21	4	38	34	21	27
1	1	21	4	40	42	22	28
1	1	21	4	34	23	17	24
1	1	21	4	43	29	39	36
1	1	21	4	31	34	18	34
1	1	21	4	37	33	20	27
1	1	21	4	39	41	21	28
1	1	21	4	33	22	16	23
1	1	21	4	42	28	38	35
1	1	21	4	30	33	17	33
1	1	21	4	36	32	19	26
1	1	21	4	38	40	20	27
1	1	21	4	38	30	29	29
1	1	21	4	41	39	26	27
1	1	21	4	36	28	20	37
1	1	21	4	39	33	27	29
1	1	21	4	32	21	15	23
1	1	21	4	38	33	29	28
1	1	21	4	41	27	37	35
1	1	21	4	48	39	32	38
1	1	21	4	41	39	24	33
1	1	21	4	38	35	25	33
1	1	21	4	34	33	25	26
1	1	21	4	40	33	37	33
1	1	21	4	33	21	22	28
1	1	21	4	42	38	23	35
1	1	21	4	29	32	16	33
1	1	21	4	35	31	18	26
1	1	21	4	37	39	19	27
1	0	21	3	31	29	29	24
1	0	21	3	41	33	32	30
1	0	21	3	44	42	29	28
1	0	21	3	39	31	23	38
1	0	21	3	42	36	30	30
1	0	21	3	41	36	32	29
1	0	21	3	51	42	35	39
1	0	21	3	44	42	27	34
1	0	21	3	41	38	28	34
1	0	21	3	37	36	28	27
1	0	21	3	43	36	40	34
1	0	21	3	36	24	25	29
1	0	21	3	45	41	26	36
1	0	21	3	44	34	26	32
1	0	21	3	43	32	24	24
1	0	21	3	30	28	28	24
1	0	21	3	40	32	31	30
1	0	21	3	43	41	28	28
1	0	21	3	38	30	22	38
1	0	21	3	41	35	29	30
1	0	21	3	40	35	31	29
1	0	21	3	50	41	34	39
1	0	21	3	43	41	26	34
1	0	21	3	40	37	27	34
1	0	21	3	36	35	27	27
1	0	21	3	42	35	39	34
1	0	21	3	35	23	24	29
1	0	21	3	44	40	25	36
1	0	21	3	43	33	25	32
1	0	21	3	42	31	23	24
1	0	21	3	29	27	27	23
1	0	21	3	39	31	30	29
1	0	21	3	42	40	27	27
1	0	21	3	37	29	21	37
1	0	21	3	40	34	28	29
1	0	21	3	39	34	30	28
1	0	21	3	49	40	33	38
1	0	21	3	42	40	25	33
1	0	21	3	39	36	26	33
1	0	21	3	35	34	26	26
1	0	21	3	41	34	38	33
1	0	21	3	34	22	23	28
1	0	21	4	43	39	24	35
1	0	21	4	42	32	24	31
1	0	21	4	41	30	22	23
1	0	21	4	28	26	26	23
1	0	21	4	41	31	23	31
1	0	21	4	40	29	21	23
1	1	22	4	29	42	32	37
1	1	22	4	41	36	28	27
1	1	22	4	54	42	34	33
1	1	22	4	40	35	27	27
1	1	22	4	53	41	33	33
1	1	22	4	29	23	18	25
1	1	22	4	39	34	26	26
1	1	22	4	52	40	32	32
1	1	22	4	28	22	17	25
1	1	22	4	37	33	29	20
1	1	22	4	41	33	26	37
1	1	22	4	33	31	29	30
1	1	22	4	38	33	25	26
1	1	22	4	33	27	28	16
1	1	22	4	30	21	17	23
1	1	22	4	51	39	31	32
1	0	22	4	31	25	20	26
1	0	22	4	40	36	32	21
1	0	22	4	44	37	31	33
1	0	22	4	44	36	29	38
1	0	22	4	36	34	32	31
1	0	22	4	42	36	39	33
1	0	22	4	37	36	28	26
1	0	22	4	36	30	31	17
1	0	22	4	33	24	20	24
1	0	22	4	41	33	28	30
1	0	22	4	48	34	34	32
1	0	22	4	30	24	19	26
1	0	22	4	39	35	31	21
1	0	22	4	43	35	28	38
1	0	22	4	35	33	31	31
1	0	22	4	41	35	38	33
1	0	22	4	35	29	30	17
1	0	22	4	32	23	19	24
1	0	22	4	40	32	27	30
1	0	22	4	47	33	33	32
1	0	22	4	38	34	30	20
1	0	22	4	42	35	29	32
1	0	22	4	42	34	27	37
1	0	22	4	34	32	30	30
1	0	22	4	40	34	37	32
1	0	22	4	34	28	29	16
1	0	22	4	31	22	18	23
1	0	22	4	39	31	26	29
1	0	22	4	46	32	32	31
1	0	22	4	39	33	36	32
1	0	22	4	38	30	25	29
1	0	22	4	45	31	31	31
